# Supplementary material for: Machine Learning-Driven Metabolomic Biomarker Discovery in Glioblastoma: Advances, Challenges, and Future Directions
Source: Int J Mol Sci. 2026 Apr 26;27(9):3842. doi: 10.3390/ijms27093842 (PMC13163234; doi:10.3390/ijms27093842)
Supplement: Supplementary file 1 [file ijms-27-03842-s001.zip]

Archive with 1 entries (1 files):
- ijms-4234905-supplementary.pdf
